# Supplementary material for: Canine Angiostrongylus vasorum-Induced Early Innate Immune Reactions Based on NETs Formation and Canine Vascular Endothelial Cell Activation In Vitro
Source: Biology (Basel). 2021 May 12;10(5):427. doi: 10.3390/biology10050427 (PMC8151090; doi:10.3390/biology10050427)
Supplement: Supplementary file 1 [file biology-10-00427-s001.zip]

Archive with 1 entries (1 files):
- biology-1182151-supplementary.pdf
